# Supplementary material for: Recent Advances and Future Directions in Alzheimer’s Disease Genetic Research
Source: Int J Mol Sci. 2025 Aug 13;26(16):7819. doi: 10.3390/ijms26167819 (PMC12386822; doi:10.3390/ijms26167819)
Supplement: Supplementary file 1 [file ijms-26-07819-s001.zip]

Archive with 1 entries (1 files):
- ijms-3739791-supplementary.pdf
